# Supplementary material for: Biologic Impact of Green Synthetized Magnetic Iron Oxide Nanoparticles on Two Different Lung Tumorigenic Monolayers and a 3D Normal Bronchial Model—EpiAirwayTM Microtissue
Source: Pharmaceutics. 2022 Dec 20;15(1):2. doi: 10.3390/pharmaceutics15010002 (PMC9866254; doi:10.3390/pharmaceutics15010002)
Supplement: Supplementary file 1 [file pharmaceutics-15-00002-s001.zip]

Archive with 1 entries (1 files):
- pharmaceutics-2068286-supplementary.pdf
